# Supplementary material for: Genetic Localization and Homologous Genes Mining for Barley Grain Size
Source: Int J Mol Sci. 2023 Mar 3;24(5):4932. doi: 10.3390/ijms24054932 (PMC10003025; doi:10.3390/ijms24054932)
Supplement: Supplementary file 1 [file ijms-24-04932-s001.zip]

Archive with 1 entries (1 files):
- ijms-2216101-supplementary.pdf
